# Supplementary material for: A qualitative study to elicit user requirements for lower limb wearable exoskeletons for gait rehabilitation in spinal cord injury
Source: J Neuroeng Rehabil. 2023 Oct 17;20:138. doi: 10.1186/s12984-023-01264-y (PMC10583355; doi:10.1186/s12984-023-01264-y)
Supplement: Supplementary file 2 — Additional file 2: Full list of codes found in the study and in the literature survey. [file 12984_2023_1264_MOESM2_ESM.xlsx]

## Sheet: Codes_literature
Code	Category	Merged or Not agreed	Agreed
Related to training: length of the process, progress, satisfaction, companion/instructor, follow-up	Acquisition issues		1
Accessibility, procedure to obtain it, repairs, support, assistance	Acquisition issues		1
Purchase cost, repair and maintenance	Acquisition issues	1
Technologies are availabile in few hospitals (clinicians)	Acquisition issues	1
Daily tasks, routine	Activities		1
Transferring	Activities		1
Improve independent ambulation in the community or at home	Activities		1
Use to do exercise or for recreation, gives the motivation to do physical activity or leisure activities	Activities		1
Climb stairs	Activities		1
Sitting to standing	Activities		1
Independance, Self-care, activities	Activities	1
Ability to toilet	Activities		1
Carry items	Activities		1
Walk on uneven surfaces	Activities	1
Driving	Activities	1
Get in/out car	Activities		1
Training health proffesionals to use it	Clinical rehabilitation context		1
"Discriminatory" inclusion criteria of technologies leads to ethical issues on its use	Clinical rehabilitation context		1
Challenges in organizational capacity to include technologies in rehabilitation: workload, space and purchase cost issues	Clinical rehabilitation context		1
Company of a clinician required for therapy	Clinical rehabilitation context	1
Increase in workload or cognitive workload for clinicians	Clinical rehabilitation context		1
No difference in cognitive workload for clinicians but adapt to a new therapy	Clinical rehabilitation context		1
Technological environment in hospitals affects the inclusion of these technologies	Clinical rehabilitation context		1
Use at community, school, work, or with friends	Context of use		1
Use at home, daily, with family	Context of use		1
Rehabilitation use (early, adjunct)	Context of use		1
Support the research and development of the technologies motivates the patients	Development of the technologies	1
Clinical evidence to support the use of the technologies	Development of the technologies		1
Important to involve clinicians in the development of the technology	Development of the technologies		1
Technologies need to be further developed	Development of the technologies		1
Important to involve patients in the development of the technology	Development of the technologies	1
Standing, possibility, resistance	Physical impact	1
Health improvements	Physical impact		1
Improve walking ability, must walk with someone, improve the length of walking	Physical impact	1
Improve pain	Physical impact		1
Improved bowel movement	Physical impact		1
Reduce spasticity	Physical impact		1
Leg or arm strenght	Physical impact		1
Improved balance control	Physical impact	1
Cause Pain	Physical impact		1
Endurance for daily activities	Physical impact		1
Improve bladder function	Physical impact	1
Improve circulation, blood pressure	Physical impact		1
Breathing difficulties	Physical impact	1
Cognitive exertion	Physical impact		1
Improve bone density	Physical impact	1
Improve Skin integrity	Physical impact	1
Improvement in sleep	Physical impact	1
Lower limb control	Physical impact	1
Skin lessions	Physical impact		1
Concerns about loss of muscle strength	Physical impact		1
Risk of confirming disability and increaseing guarded movement	Physical impact		1
Improvement in mental health and psychological well-being, self esteem	Psychological impact		1
Improved social interaction, allowing eye to eye interaction and integration	Psychological impact	1
Effective in meeting users' needs or expectations for the device	Psychological impact		1
Sense of physical or mental wellness	Psychological impact	1
Improving employability	Psychological impact		1
Improved QoL	Psychological impact	1
Improved relationships	Psychological impact		1
Motivation, hope, for their community	Psychological impact	1
Interest, curiosity in life	Psychological impact		1
Autonomy and self-determination	Psychological impact		1
Fitting in, belonging, feeling connected	Psychological impact		1
Loss, Reactivation	Psychological impact		1
Patients must be interested to use the technology	Psychological impact		1
Technologies increase the visibility of the SCI population	Psychological impact		1
The use of the technologies motivates patients during rehabiltation	Psychological impact		1
Comfortable	Technical characteristics		1
Don/Doff easyness fitting	Technical characteristics		1
Appearance	Technical characteristics	1
Portability	Technical characteristics
Speed of gait	Technical characteristics		1
Weight doesn´t affect walking, not tiring	Technical characteristics	1
Size	Technical characteristics	1
Sounds help/bother	Technical characteristics		1
Battery life	Technical characteristics	1
Durability, endurance, resistance to wear	Technical characteristics		1
Stable, device	Technical characteristics		1
Augmentative level of assistance according to capabilities to improve rehabilitation	Technical characteristics		1
Individualized adjustability in rehabilitation settings	Technical characteristics		1
Record data during use and availability of this data to be analyzed	Technical characteristics		1
Risk of falling, device failure	Usability		1
Causes physical exertion, energy needed to use it, avoid fatigue	Usability	1
Related to learning process: easy, environment, difficulty	Usability	1
Be/feel safe using it	Usability		1
Easy control of the device, different options for the control	Usability		1
Compatibility with disease, enogugh capabilities to use	Usability		1
Use with free hands	Usability		1
Walking pattern similar to normal/machine body disconnect	Usability		1
Confidence using it, know it well	Usability	1
Enjoy using it, comfortable using it	Usability	1
Impractical, inefficient	Usability		1
Machine-body disconnect, compensatory movements	Usability	1
Would recommend training	Usability	1
Frequent use (would)	Usability	1
Stand after falling	Usability		1
Easy to use for the clinicians, user-friendly software and interface	Usability		1
Patients must have the cognitive capabilities to use the technology	Usability		1

## Sheet: Our_codes
Code	Category
Purchase cost	Acquisition issues
Availabile in few hospitals (clinicians) - Accessibility issues related to continous use (patients)	Acquisition issues
Independent ambulation: at home or at community	Activities
Increased independance: self-care, daily activities	Activities
Sit to stand	Activities
Sports, recreational activities	Activities
Walk on uneven surfaces	Activities
Ability to toilet	Activities
Climb stairs or steps	Activities
Training health proffesionals to use it	Clinical rehabilitation context
Challenges in organizational capacity to include technologies in rehabilitation: workload, space and purchase cost issues	Clinical rehabilitation context
Increase in workload or cognitive workload for clinicians	Clinical rehabilitation context
No difference in cognitive workload for clinicians but adapt to a new therapy	Clinical rehabilitation context
*New tool to assist clinicians for physical therapy	Clinical rehabilitation context
"Discriminatory" inclusion criteria of technologies leads to ethical issues on its use	Clinical rehabilitation context
Daily use, at home	Context of use
Use at community and in public space, at work	Context of use
Use as an adjunct in rehabilitation	Context of use
*Assistive use in patients with complete SCI	Context of use
Support the research and development of the technologies motivates the patients	Development of the technologies
*Suggest an increase in funding for technology development	Development of the technologies
Important to involve clinicians in the development of the technology	Development of the technologies
Clinical evidence to support the use of the technologies	Development of the technologies
Important to involve patients in the development of the technology	Development of the technologies
Technologies need to be further developed	Development of the technologies
Improve walking ability: length, resistance	Physical impact
Increase lower limb mobility and control	Physical impact
Stand up and improve standing resistance	Physical impact
Endurance for daily activities	Physical impact
Cause skin lessions	Physical impact
Improvements in balance control	Physical impact
Improvements in legs and/or arms strenght	Physical impact
Reduce pain	Physical impact
Cardiovascular improvements	Physical impact
Improvements spasticity	Physical impact
Improvements in bowel movement	Physical impact
Improvements in skeletal system	Physical impact
*Overall physiological improvement	Physical impact
*Reduce complications due to wheelchair sitting	Physical impact
*Improvements in respiratory system	Physical impact
Improvements in bladder function	Physical impact
Patients support the development of the technologies to benefit their community in the future, increases their motivation	Psychological impact
Improvement in mental health and psychological well-being, improved self esteem	Psychological impact
*Positive feeling of being able to stand up and walk again, even if loss is permanent	Psychological impact
*Positive perception about the technologies	Psychological impact
Meet expectations, meeting the needs of the patients	Psychological impact
*Generate fears	Psychological impact
Sense of wellness: physical and/or mental	Psychological impact
Improved quality of life	Psychological impact
*Reasons not to use the technologies	Psychological impact
The use of the technologies motivates patients during rehabiltation	Psychological impact
*Fit to user body and adapt to patient needs	Technical characteristics
*Weight: heavy currently, should be lighter with technology development	Technical characteristics
Cumbersome: big size that will be reduced throughout technology development	Technical characteristics
Easy Don/Doff	Technical characteristics
Comfortable	Technical characteristics
Appearance	Technical characteristics
*Trunk support and movement	Technical characteristics
*Technologies that are inside the body	Technical characteristics
Autonomous and portable device	Technical characteristics
Stable device	Technical characteristics
Battery duration needs to be increased	Technical characteristics
*Improve interaction of the exo with surroundings by including sensors and/or feedback in the control loop	Technical characteristics
*Advantages of combining technologies: exoskeleton, FES, BCI/BMI	Technical characteristics
Easy to use for the clinicians, user-friendly software and interface	Technical characteristics
Individualized adjustability in rehabilitation settings	Technical characteristics
Record data during use and availability of this data to be analyzed	Technical characteristics
Natural gait pattern, avoid compensatory movements in gait, avoid machine body disconnection	Usability
Compatibility with disease, patients should have enough capabilities to use it	Usability
Training process (progress, satisfaction) and company of a clinician required for therapy	Usability
Learning process to use it	Usability
Desire to use it frequently	Usability
Easy control, with different control options	Usability
Controlled fall risk and device failure	Usability
Physical exertion: energy needed to be used, fatigue	Usability
Feel safe using it	Usability
Technologies are impractical or inefficient	Usability
Able to use hands while standing and/or walking	Usability
Codes marked with * are the new ones that arose in this study
